# Supplementary material for: SARS-CoV-2 Infection in Venezuelan Pediatric Patients—A Single Center Prospective Observational Study
Source: Biomedicines. 2023 May 9;11(5):1409. doi: 10.3390/biomedicines11051409 (PMC10216668; doi:10.3390/biomedicines11051409)
Supplement: Supplementary file 1 [file biomedicines-11-01409-s001.zip]

Archive with 1 entries (1 files):
- biomedicines-2383348-supplementary.pdf
